# Supplementary material for: Composite Probiotic Fermented Feed Enhances Growth Performance and Intestinal Health in Weaned Piglets by Modulating the Gut Microbiome and Metabolome
Source: Animals (Basel). 2026 Mar 20;16(6):972. doi: 10.3390/ani16060972 (PMC13023348; doi:10.3390/ani16060972)
Supplement: Supplementary file 1 [file animals-16-00972-s001.zip]

Archive with 1 entries (1 files):
- animals-4172662-supplementary.pdf
